# Supplementary material for: Taxonomic and Functional Metagenomic Signature of Turfs in the Abrolhos Reef System (Brazil)
Source: PLoS One. 2016 Aug 22;11(8):e0161168. doi: 10.1371/journal.pone.0161168 (PMC4993507; doi:10.1371/journal.pone.0161168)
Supplement: S1 Table — Pigment concentration relative to area in the samples of turf assemblages collected in October 2013, ordered by hierarchical clustering. Chl: Chlorophyll; Phae: Phaeophytin; AFDW: ash-free dry weight. (XLSX) [file pone.0161168.s003.xlsx]

## Sheet: Plan1
S1 Table
Samples	Chl a (µg/cm2)	Phae (µg/cm2)	AFDW (mg/cm2)	Chla/AFDW (µg /g)	Phae/Chl a (%)
PAB.3|O	7.22	1.16	108.999	66.2391	16.0665
AR.2|O	47.07	9.36	321.093	146.593	19.8853
PAB.1|O	57.02	4.29	532.439	107.092	7.52368
AR.3|O	14.96	1.95	448.597	33.3484	13.0348
PAB.2|O	15.79	2.31	254.125	62.1347	14.6295
PL.1|O	93.84	3.59	198.436	472.897	3.82566
AR.1|O	24.34	3.31	134.376	181.133	13.599
max	93.84	9.36	532.439	472.897	19.8853
min	7.22	1.16	108.999	33.3484	3.82566
average	37.1771	3.71	285.438	152.777	12.6521
median	24.34	3.31	254.125	107.092	13.599
Chl: Chlorophyll
AFDW: ash-free dry weight
Phae: phaeophytin
