# Supplementary material for: Taxonomic and Functional Metagenomic Signature of Turfs in the Abrolhos Reef System (Brazil)
Source: PLoS One. 2016 Aug 22;11(8):e0161168. doi: 10.1371/journal.pone.0161168 (PMC4993507; doi:10.1371/journal.pone.0161168)
Supplement: S2 Table — Approximately 7 Gbp and 11.63 million reads (raw sequences) were obtained from turfs at different locations of the Abrolhos Bank. Approximately 6.5 million reads (11 samples) and 5.13 million reads (eight samples) were obtained from the turfs collected in March (summer) and October (winter) 2013, respectively. After quality control, the metagenomes contained 58,990 to 1,172,168 reads, with an average read length of 162 to 344 nt. The metagenomic sequences had high taxonomic coverage according to the rarefaction curve. (XLSX) [file pone.0161168.s004.xlsx]

## Sheet: Plan1
S2 Table
MARCH	PL.1	PL.2	PL.3	PL.4	AR.1	AR.2	AR.3	AR.4	PAB.2	PAB.3	PAB.4
Metagenome raw size bp	34382205	6227368	106200288	40050776	54612957	56685765	195751729	110216192	16810356	35270546	36562110
Total number of sequences (raw)	178457	32310	614521	205111	280551	290201	677377	593480	83490	111285	185369
Metagenome size (Post QC) bp	31448043	5111519	95157293	35519165	46552396	51419363	168993630	99195357	14650440	26888594	32257528
Total number of sequences (Post QC)	172944	29495	554519	198979	262886	280308	659796	575503	80324	102782	176395
Taxonomy Genbank - Domain (normalized by each metagenome)
Bacteria (%)	76.758	84.0928	49.4803	84.1398	80.2034	82.0031	80.9435	81.6832	82.7723	82.4023	82.3849
Eukaryota (%)	10.6402	3.1949	42.1068	2.66571	4.25776	4.1159	1.56304	3.33515	4.40636	2.61352	3.33372
Archaea (%)	0.340461	0.528169	0.184735	0.494983	0.283659	0.425446	0.336697	0.355553	0.472384	0.362298	1.17984
Virus (%)	0.124093	0.0776719	0.0775037	0.0533675	0.0338099	0.0631013	0.0359108	0.0390551	0.0420747	0.0344135	0.158791
Others/Unclassified/Unassigned (%)	12.1373	12.1065	8.15063	12.6461	15.2213	13.3924	17.1208	14.5871	12.3068	14.5875	12.9428
OCTOBER	PL.2	PL.4	AR.1	AR.2	AR.3	PAB.1	PAB.2	PAB.3
Metagenome raw size bp	20899397	35773050	9751818	169513303	89320369	151894049	32456431	165067882
Total number of sequences (raw)	113592	195651	47689	642298	258981	547928	156556	602539
Metagenome size (Post QC) bp	18350484	33060641	8118890	152157722	74875522	134542669	29152445	146060007
Total number of sequences (Post QC)	107665	186167	45168	624907	249663	535455	151800	586084
Taxonomy Genbank - Domain
Bacteria (%)	97.7587	97.2066	91.8436	95.9041	92.8948	97.0144	96.1386	96.8741
Eukaryota (%)	1.45128	1.96166	7.13015	3.25344	6.29711	2.20284	3.09327	2.26877
Archaea (%)	0.255251	0.306235	0.456756	0.388345	0.354775	0.38195	0.317391	0.407672
Virus (%)	0.0498347	0.0533536	0.195753	0.076146	0.0464245	0.0356288	0.0527263	0.0451523
Others/Unclassified/Unassigned (%)	0.484977	0.472143	0.37371	0.377925	0.40693	0.365196	0.398032	0.404327
