# Supplementary material for: Taxonomic and Functional Metagenomic Signature of Turfs in the Abrolhos Reef System (Brazil)
Source: PLoS One. 2016 Aug 22;11(8):e0161168. doi: 10.1371/journal.pone.0161168 (PMC4993507; doi:10.1371/journal.pone.0161168)
Supplement: S4 Table — The percent correspond to the abundance normalized by the total of known sequences A) Contributions of the major phyla in the composition of turf metagenomes. B) Proteobacteria and cyanobacteria: Contributions of the most abundant closest species identified of Proteobacteria and cyanobacteria in each reef and collection period. C) Contributions of archaea and viruses (closest species) in each reef and collection period from the Abrolhos Bank. (XLSX) [file pone.0161168.s006.xlsx]

## Sheet: Plan1
S4 Table
	A
	Phylum	March	October	TOTAL
	Proteobacteria	34.4672	38.576	36.4887
	N=	717409	777654	1495063
	Cyanobacteria	23.7074	35.5621	29.54
	N=	493453	716897	1210350
	Bacteroidetes	10.7147	9.85801	10.2932
	N=	223019	198728	421747
B
Phylum	Closest species	March			October
		PL|M	AR|M	PAB|M	PL|O	AR|O	PAB|O
Proteobacteria	Roseobacter denitrificans	1.73994	1.43207	1.1565	1.01931	1.84736	1.58281
	N=	4127.5	17266.5	2571.5	2175.5	9127.5	16964.5
	Silicibacter pomeroyi	1.66912	1.46052	1.21272	1.04742	1.32741	1.38968
	N=	3959.5	17609.5	2696.5	2235.5	6558.5	14894.5
	Dinoroseobacter shibae	1.34621	1.01646	1.07285	0.983699	0.976251	0.968701
	N=	3193.5	12255.5	2385.5	2099.5	4823.5	10382.5
	gamma proteobacterium KT 71 1	1.40354	0.708424	1.32291	0.968706	0.800977	0.926529
	N=	3329.5	8541.5	2941.5	2067.5	3957.5	9930.5
	Silicibacter sp.	1.13797	0.725012	0.986503	0.908733	0.783369	0.691969
	N=	2699.5	8741.5	2193.5	1939.5	3870.5	7416.5
Cyanobacteria	Trichodesmium-like 2	15.9908	6.36785	11.107	13.6389	10.3828	10.3792
	N=	37933.4	76777.4	24696.4	29109.4	68128.4	111243
	Anabaena variabilis	9.82604	20.2429	10.2467	12.51	12.5821	14.571
	N=	23309.4	48020.4	24307.4	29676.4	29847.4	34565.4
	Nostoc punctiforme	9.97105	3.742	11.3381	14.0948	4.53232	3.24301
	N=	23653.4	45117.4	25210.4	30082.4	29739.4	34758.4
	Nostoc sp.	9.59419	3.5558	10.6712	13.258	4.40125	3.04176
	N=	22759.4	42872.4	23727.4	28296.4	28879.4	32601.4
	Microcystis aeruginosa 2	8.98337	2.11531	10.0168	11.0629	3.58499	2.51768
	N=	21310.4	25504.4	22272.4	23611.4	23523.4	26984.4
	Cyanothece sp.	8.95091	2.10702	9.77303	11.1318	3.62385	2.50434
	N=	21233.4	25404.4	21730.4	23758.4	23778.4	26841.4
	Crocosphaera watsonii	8.92098	2.04258	9.65655	10.667	3.58103	2.54549
	N=	21162.4	24627.4	21471.4	22766.4	23497.4	27282.4
	Synechocystis sp.	8.78945	2.12236	9.5576	10.6604	3.5286	2.26138
	N=	20850.4	25589.4	21251.4	22752.4	23153.4	24237.4
1 Matches to Congregibacter litoralis strain KT71 (http://www.uniprot.org/taxonomy/314285).
2 Sequences related in MG-RAST database. See discussion.
C
Domain	Closest species	March			October
		PL|M	AR|M	PAB|M	PL|O	AR|O	PAB|O
Archaea	Nitrosopumilus maritimus	1.48806	2.56536	4.20966	1.01556	2.42676	1.38096
	N=	236.2	407.2	668.2	161.2	385.2	219.2
	Methanosarcina acetivorans	0.971461	1.97946	1.01556	1.00926	1.38726	1.87236
	N=	154.2	314.2	161.2	160.2	220.2	297.2
	Methanosarcina barkeri	0.990361	1.65186	0.977761	0.902161	1.33686	1.68336
	N=	157.2	262.2	155.2	143.2	212.2	267.2
	Methanosarcina mazei	0.845461	1.44396	0.895861	0.876961	1.13526	1.53846
	N=	134.2	229.2	142.2	139.2	180.2	244.2
	Methanospirillum hungatei	0.876961	1.31796	0.826561	0.813961	1.01556	1.53216
	N=	139.2	209.2	131.2	129.2	161.2	243.2
Virus	Cyanophage P-SSM2	2.29293	3.60318	2.85447	1.49743	3.64998	1.96537
	N=	49	77	61	32	78	42
	Acanthamoeba polyphaga mimivirus	1.6846	2.33973	1.6846	1.7314	1.63781	2.43332
	N=	36	50	36	37	35	52
	Cyanophage P-SSP7	1.77819	1.54422	2.01217	1.40384	1.87178	2.10576
	N=	38	33	43	30	40	45
	Bacteriophage S-PM2	1.45063	2.01217	1.7314	1.40384	1.6846	1.45063
	N=	31	43	37	30	36	31
	Cyanophage P-SSM4	1.49743	1.96537	1.63781	1.40384	1.82499	1.54422
	N=	32	42	35	30	39	33
	Bacteriophage phi JL001	1.54422	1.87178	1.45063	1.40384	1.6846	1.63781
	N=	33	40	31	30	36	35
