# Supplementary material for: Taxonomic and Functional Metagenomic Signature of Turfs in the Abrolhos Reef System (Brazil)
Source: PLoS One. 2016 Aug 22;11(8):e0161168. doi: 10.1371/journal.pone.0161168 (PMC4993507; doi:10.1371/journal.pone.0161168)
Supplement: S6 Table — (XLSX) [file pone.0161168.s008.xlsx]

## Sheet: RFimportance_order_abrolhos_cor
S6 Table
Bacterial and Archaeal Orders	Mussismilia brasiliensis (diseased)	Mussismilia brasiliensis (healthy)	Rhodolith	Turf	Water	Mean Decrease Accuracy	Mean Decrease Gini
Nostocales	4.44471	-5.32056	8.11997	21.7096	18.882	22.7965	1.29091
Oscillatoriales	-3.51689	-3.26795	11.7984	19.8976	19.2331	21.7781	1.11292
Actinomycetales	9.85312	6.60638	14.9521	16.1751	12.3198	19.3224	0.855881
unclassified derived from Verrucomicrobia	9.46639	7.1422	-1.92144	17.592	13.5137	17.7054	0.763194
Chloroflexales	9.28699	2.97448	11.2038	14.5805	13.3509	16.9288	0.711184
Lactobacillales	8.86688	5.01381	-2.70497	15.4305	6.82092	15.5461	0.673174
Ktedonobacterales	9.41785	-1.902	8.30841	14.6361	13.31	16.0236	0.660407
Pasteurellales	6.72163	6.82102	8.61072	12.1969	9.23937	15.0108	0.642997
Myxococcales	4.4081	4.99873	6.70153	9.55398	14.0009	14.7519	0.590494
Puniceicoccales	8.4747	2.58297	2.74658	12.3028	11.3271	14.308	0.579886
Candidatus Brocadiales	6.85065	0.714605	11.4331	12.5292	8.10743	14.8177	0.556634
Planctomycetales	9.64463	-2.78324	7.11914	12.3024	14.2383	14.7669	0.538916
Prochlorales	-1.37821	-0.440009	1.60703	10.8275	14.3558	13.7272	0.515621
unclassified derived from Alphaproteobacteria	4.22826	-3.65209	2.12837	6.96936	13.5052	12.6816	0.446413
Gloeobacterales	-0.569799	-2.49399	5.7085	12.6352	13.1646	13.8116	0.44571
Stigonematales	5.35573	-2.40742	-0.705391	12.3386	9.89525	12.3112	0.432427
Solibacterales	-4.31599	-1.74628	9.67485	10.8154	7.27907	11.919	0.368095
Thermales	-4.16056	8.02034	5.77242	8.66201	2.74784	9.44996	0.365838
Thermoanaerobacterales	-1.79658	1.23353	8.36291	10.6722	-0.190465	10.1063	0.33558
unclassified derived from Lentisphaerae	6.6249	5.35272	-0.51177	9.88426	4.77623	10.1376	0.335154
Enterobacteriales	1.38284	-0.858301	6.19062	8.08982	8.23874	10.2843	0.333055
Burkholderiales	0.173749	-1.32882	9.85413	8.9374	4.03578	10.4084	0.311453
Cytophagales	9.59376	3.75345	5.01933	4.62547	4.19414	10.8177	0.303592
Sulfolobales	5.23522	0.125491	5.94807	9.314	8.53979	11.6171	0.298374
SRB	-0.240286	-0.807833	11.6162	2.53334	4.92774	10.2987	0.297056
Verrucomicrobiales	2.89586	-3.99053	3.66293	8.46825	8.81329	9.69133	0.279052
unclassified derived from Thaumarchaeota	2.26742	-1.7061	10.2729	6.44768	3.23277	10.3292	0.272596
Rhizobiales	-1.23904	0.320717	7.21413	9.16728	-1.86378	8.40749	0.270372
Methanococcales	-1.29057	-3.0609	9.71019	8.36526	1.92416	9.35158	0.268853
Nitrosopumilales	5.88696	-0.430015	10.1828	4.68791	3.8987	10.7589	0.267758
Bacillales	0.113961	-0.520296	8.66922	9.38138	0.442851	9.6222	0.266475
Cenarchaeales	3.0988	-1.6279	9.90862	8.12449	4.13621	10.3782	0.265796
unclassified derived from Bacteria	6.80091	-4.88025	3.95054	7.87239	6.25098	9.21305	0.265349
Dictyoglomales	5.98111	-1.22456	2.4471	8.12857	4.22136	9.11185	0.257563
unclassified derived from Spartobacteria	-0.268868	1.43651	-0.444062	9.79365	7.0874	10.4591	0.255275
unclassified derived from Opitutae	6.91608	-3.7428	2.67652	7.21107	8.26778	9.73762	0.246821
Syntrophobacterales	-1.88668	-0.541018	7.01925	6.15787	5.20386	8.14568	0.239432
Thermoplasmatales	-3.54491	2.41825	-2.79443	6.36922	9.08978	8.19805	0.239362
Sphaerobacterales	1.4179	0.707142	7.7434	7.78003	4.5871	9.69741	0.232831
Vibrionales	2.2857	2.41099	0.282673	6.79597	7.07017	8.36325	0.232578
Flavobacteriales	4.08252	3.93887	5.44337	2.92722	0.404193	7.13619	0.226902
Rhodocyclales	-2.73644	-3.85414	9.72895	3.74723	3.68491	8.09464	0.225823
Aeromonadales	5.8728	2.2348	1.97949	3.9756	4.62787	7.43816	0.224376
Rubrobacterales	-0.674957	-1.27996	7.8917	8.00895	2.1584	9.27386	0.221813
Gemmatimonadales	5.87534	0.597044	5.13672	6.06064	1.80217	8.42626	0.219826
Acidobacteriales	-1.26864	-0.160587	8.20564	7.44708	0.655964	8.18131	0.218803
Rhodobacterales	5.02691	-2.74067	2.53346	3.42773	1.91554	4.48966	0.214892
Fibrobacterales	6.74305	5.27209	-0.98354	6.78574	2.68669	8.30486	0.214151
unclassified derived from Actinobacteria class	5.57944	4.55955	-3.0811	9.20741	-1.26485	8.65322	0.212987
Thermomicrobiales	0.790619	1.92499	7.69355	5.2372	2.90381	8.61474	0.206858
Rickettsiales	-2.11006	-0.650819	1.76445	5.39007	7.82848	7.2719	0.201665
Thermococcales	5.20328	0.488913	4.08742	6.45442	3.36207	8.06614	0.201457
unclassified derived from Poribacteria	-1.41765	-0.973509	6.2986	5.84316	4.26787	7.52509	0.199548
Herpetosiphonales	0.841144	1.67431	2.17283	7.38844	6.44971	8.00214	0.198322
Lentisphaerales	0.399517	1.46091	2.39285	7.29139	6.66054	8.41833	0.195807
Xanthomonadales	1.23461	-1.48155	7.43773	5.60261	2.23346	7.99545	0.19298
Mariprofundales	5.71656	4.20264	2.55447	6.29516	0.429593	8.26671	0.192079
Clostridiales	-1.93239	-2.11501	4.48045	6.17398	-0.411792	4.9892	0.188971
Nitrospirales	5.58164	0.662114	5.70432	6.4764	2.6467	8.58301	0.188862
Chrysiogenales	5.58164	4.03146	-1.01396	7.73111	-2.21358	7.73887	0.185723
Bacteroidales	6.82622	-1.75701	1.25464	6.95292	2.10833	7.89699	0.18119
Methanosarcinales	-0.431647	-2.38847	8.68693	6.90746	0.682157	8.54039	0.170643
Chlorobiales	-4.53762	-0.719749	1.26979	4.51702	3.30811	2.66806	0.168592
Methanobacteriales	5.17107	1.23978	0.112067	6.79515	3.46106	7.58155	0.165852
unclassified derived from Dehalococcoidetes	5.42859	1.7005	3.38616	5.32775	2.61427	7.9266	0.165424
Nautiliales	5.43553	0.67723	0.927225	5.32552	2.00659	6.98924	0.160339
Pseudomonadales	-1.59627	-2.07936	2.92587	5.91179	2.33139	5.23909	0.158948
Thermotogales	1.83742	-2.4135	5.63443	6.16806	3.72422	7.27857	0.155774
Halobacteriales	6.12395	-1.21243	1.94891	3.36465	1.2713	6.50015	0.154891
unclassified derived from Flavobacteriia	-1.54354	1.46502	1.7224	3.27958	7.1243	5.96822	0.150416
Caulobacterales	7.2209	-3.93642	1.69848	3.14684	1.7854	5.47135	0.149646
Anaerolineales	2.03776	1.20736	1.01519	6.56758	5.68565	7.75025	0.149005
Methylacidiphilales	4.42807	0.515352	-0.235468	7.45666	1.6417	7.40179	0.144478
Elusimicrobiales	3.64413	-0.12217	2.53038	6.71708	-0.673392	6.26357	0.141695
unclassified derived from Proteobacteria	6.98831	-4.05149	2.33917	2.57563	1.10388	5.32869	0.141107
Alteromonadales	1.50714	-0.302278	2.13248	3.44916	4.80381	5.24962	0.139181
Solirubrobacterales	4.70535	-1.34188	5.71042	5.68328	1.31226	7.27447	0.13901
unclassified derived from Acidobacteria	-0.408676	0.19803	5.98161	4.97878	1.66248	6.24543	0.136997
Nitrosomonadales	0.774643	4.0882	4.36646	2.97242	1.29145	5.3338	0.133053
Cardiobacteriales	5.43738	2.20971	-0.762427	6.17953	2.73799	6.85231	0.132985
Synergistales	5.13701	1.45788	0.369018	3.66926	-0.0968994	4.42635	0.129514
Bacteroidetes Order II Incertae sedis	-0.915326	-2.40331	3.89414	1.88728	5.01753	4.72863	0.129422
Parvularculales	6.40111	1.6798	-1.66301	4.40723	3.34572	6.17382	0.128495
Methanocellales	4.70368	3.65148	-0.877635	6.51965	-2.78634	6.18322	0.126939
Chromatiales	-1.26059	-1.33846	5.43891	1.10896	4.67467	4.55539	0.126912
Spirochaetales	-0.958511	2.3187	2.45951	4.31907	1.13742	4.52385	0.126342
Methanomicrobiales	4.62836	0.541844	3.29817	4.19296	1.91977	5.9913	0.125605
unclassified derived from Archaea	4.42366	1.16291	-0.106939	3.83582	3.76114	5.48173	0.124119
Bifidobacteriales	0.628612	1.95158	-1.33935	5.7551	4.23345	5.69853	0.122771
Deferribacterales	5.13027	0.625793	2.6185	4.52712	3.36128	6.45472	0.122488
unclassified derived from Gammaproteobacteria	2.97467	0.256159	2.39694	5.42198	0.348618	4.26662	0.120432
Coriobacteriales	5.91244	0.926291	-2.88222	6.14647	1.59564	6.69677	0.117788
Chlamydiales	5.81384	3.34091	2.15339	3.97082	2.86792	7.6855	0.114164
unclassified derived from Deltaproteobacteria	-1.71479	-0.0609711	3.2014	4.59864	3.24092	4.56442	0.107379
Methylococcales	4.69784	-1.75346	-0.635467	2.71594	3.45701	4.34685	0.105342
Erysipelotrichales	4.52173	2.69957	1.7134	3.83056	3.11017	6.25589	0.103029
Aquificales	-0.203654	1.08807	4.01201	4.24778	0.668767	5.16592	0.102488
Deinococcales	1.04419	1.65613	2.91971	3.59601	2.74075	5.18472	0.101792
Acidithiobacillales	0.166667	1.34003	2.35265	4.4633	1.51636	4.73898	0.1011
unclassified derived from Crenarchaeota	1.66713	1.57182	5.78526	2.93502	-2.00719	5.45617	0.100051
Acidimicrobiales	4.85665	0.914643	1.06917	4.03991	-2.096	4.45971	0.100013
unclassified derived from Cyanobacteria	2.8469	2.85442	4.12433	3.03297	-2.03292	4.10059	0.0979831
Campylobacterales	0.837277	1.5886	0.86098	2.78275	1.52174	3.65138	0.0970002
Neisseriales	4.3569	-1.16708	-1.34188	1.86826	2.18762	3.35551	0.0963451
Thiotrichales	1.82097	2.52499	2.60149	-0.0981089	1.27779	3.89789	0.0958405
Hydrogenophilales	4.90727	-0.529828	1.18834	4.01904	2.5058	5.25722	0.0924179
Rhodospirillales	-2.89434	-1.16732	2.77455	3.28055	1.83008	2.99049	0.0888471
unclassified derived from Euryarchaeota	0.274723	0.236434	-1.02605	4.92485	-1.33577	2.75575	0.0883383
unclassified derived from Bacteroidetes	1.03291	-3.23901	3.23884	3.27306	1.37438	3.21329	0.0869244
Legionellales	-0.606501	-2.06562	-1.19115	2.23834	1.9958	1.31888	0.0866447
Bdellovibrionales	5.15884	-1.8905	-2.3322	4.0871	1.46532	3.4829	0.0831498
Chroococcales	-0.487389	-0.324446	-2.19529	3.27405	-0.697832	0.485512	0.0805144
Halanaerobiales	-0.714322	-1.87278	-1.96913	4.05101	-0.293676	1.02727	0.0680667
unclassified derived from Betaproteobacteria	-0.372109	2.14575	3.14233	3.71046	0.896666	4.87563	0.067405
Oceanospirillales	-2.52524	-2.27407	1.59923	1.17757	-1.57083	-1.71782	0.0657108
Thermoproteales	-3.02623	-1.5079	2.05582	2.85154	-2.33383	0.540845	0.0656467
Archaeoglobales	2.07778	-1.05057	1.09361	2.30704	1.67173	3.08514	0.0626744
Methylophilales	3.14597	-0.913577	-0.635296	2.3745	1.81729	2.53365	0.0626514
Fusobacteriales	1.63343	-1.60632	-0.280042	2.70604	0.607604	1.87777	0.061967
Selenomonadales	0.174078	1.15095	-1.91418	1.97182	0.307796	1.0745	0.0572612
Natranaerobiales	-1.84454	-0.57737	-2.45751	4.35802	-0.564728	2.1168	0.0545307
unclassified derived from Epsilonproteobacteria	1.83594	-1.78626	-1.86873	2.18554	-0.484555	0.690938	0.0505857
Sphingobacteriales	-0.534538	-1.2311	2.35725	1.04852	-0.142857	1.31189	0.0503553
Mycoplasmatales	1.11786	1.66713	0.103695	2.9249	0.25677	2.72706	0.0494625
Gallionellales	1.7061	0.639628	0.0769231	2.16501	0.0218296	1.91406	0.0465358
Sphingomonadales	0.371652	-3.12663	2.60467	1.40027	-1.40027	-0.20698	0.0444453
Entomoplasmatales	1.34188	1.78626	-2.05326	1.5117	-1.5632	-0.337967	0.043477
Pleurocapsales	1.94218	1.66713	1.21286	1.81104	1.98758	3.13786	0.0401074
Methanopyrales	2.33253	1.34188	-1.39524	1.30024	-1.36761	0.595802	0.0336198
Acholeplasmatales	1.0001	2.13816	-1.24553	1.2145	-2.0629	0.0786005	0.0328295
unclassified derived from Chloroflexi	1.4145	0	0.140436	1.94064	-1.63201	1.19339	0.0297869
unclassified derived from Synergistetes	0	0	-0.801886	2.33275	8.07806e-17	1.57593	0.0233277
Acidilobales	0	0	2.19744	1.4145	0	1.85555	0.0132709
unclassified derived from Korarchaeota	1.0001	1.66713	-1.0001	1.08988	-0.535067	1.15188	0.0128291
unclassified derived from Elusimicrobia	0	1.0001	2.28154	1.93238	1.63343	2.78299	0.0125001
Nitrososphaerales	0	0	1.0001	-0.200001	0.200001	0.192806	0.00682517
unclassified derived from Nanoarchaeota	0	1.0001	0.200001	1.34188	-1.4145	0.513933	0.00641374
unclassified derived from Nitrospirae	0	0	1.63343	0	0	1.72208	0.00439988
unclassified derived from Clostridia	0	0	0	1.0001	-1.0001	0	0.00363667
Salinisphaerales	0	0	0	0	0	0	0
unclassified derived from Clostridia	0	0	0	0	0	0	0.00164113
Salinisphaerales	0	0	0	0	0	0	0
Sphingomonadales	0.352337	-3.37484	1.73257	0.185696	0.862315	-0.00161467	0.053133
Sphingobacteriales	-2.06372	-1.55877	2.80055	0.702898	-1.37951	-0.264234	0.0535117
