# Supplementary material for: Taxonomic and Functional Metagenomic Signature of Turfs in the Abrolhos Reef System (Brazil)
Source: PLoS One. 2016 Aug 22;11(8):e0161168. doi: 10.1371/journal.pone.0161168 (PMC4993507; doi:10.1371/journal.pone.0161168)
Supplement: S7 Table — (XLSX) [file pone.0161168.s009.xlsx]

## Sheet: RFimportance_Level1_abrolhos_co
S7 Table
Level 1 Subsystems	Mussismilia brasiliensis (diseased)	Mussismilia brasiliensis (healthy)	Rhodolith	Turf	Water	Mean Decrease Accuracy	Mean Decrease Gini
Sulfur Metabolism	5.11479	-6.4104	12.9548	27.4746	27.9784	31.1999	2.32292
Regulation and Cell signaling	-5.31211	-5.89309	2.38085	28.0271	28.4757	29.8636	1.99476
Dormancy and Sporulation	15.2297	10.0471	3.8944	24.8432	4.87229	26.0866	1.79412
Fatty Acids Lipids and Isoprenoids	-1.57313	13.8779	15.6885	23.8566	9.42446	25.8312	1.61306
RNA Metabolism	-5.7342	-4.7183	4.20887	24.986	23.6716	25.7845	1.91156
Cofactors Vitamins Prosthetic Groups Pigments	12.9055	13.4673	-1.46984	24.0787	0.658766	25.4454	1.90734
Respiration	18.7661	7.0524	5.68889	15.8595	7.10413	22.6811	1.62622
Nucleosides and Nucleotides	3.69632	-1.76768	-2.11748	22.0218	11.7853	21.2887	1.24183
Phages Prophages Transposable elements Plasmids	7.66214	-0.423495	2.32365	20.1085	11.603	20.7281	1.41137
Cell Division and Cell Cycle	-0.682555	7.76227	9.61587	18.033	10.0529	20.2785	1.29094
Metabolism of Aromatic Compounds	8.19397	-6.0626	14.2672	17.1139	6.44165	19.7023	1.31731
Membrane Transport	11.3032	-2.15584	18.0062	11.4099	0.197289	19.5562	1.48539
Secondary Metabolism	-5.34453	-7.07584	9.45243	14.4429	18.9251	18.8811	1.15717
Phosphorus Metabolism	17.3459	-4.5418	4.171	15.3752	3.32692	18.779	1.15558
Cell Wall and Capsule	13.3986	2.39443	-0.152139	16.9964	4.17141	17.9608	1.15346
Motility and Chemotaxis	8.70957	-2.36433	-0.552898	15.3344	2.20557	14.1106	0.708945
Virulence Disease and Defense	-0.951565	1.55317	4.60471	15.1227	-0.145696	13.2201	0.812766
Protein Metabolism	-0.84963	-2.66561	6.19906	11.4826	4.99044	11.5268	0.556868
Photosynthesis	4.81483	-2.11989	2.65164	9.20466	6.78428	11.462	0.629153
DNA Metabolism	3.69506	-4.65419	3.64306	8.88491	4.34143	10.3212	0.673644
Potassium metabolism	-1.83316	-2.64075	-5.61443	10.9986	7.73967	9.20514	0.598869
Nitrogen Metabolism	0.449457	0.613964	-1.25736	4.51603	7.36229	7.51298	0.530719
Iron acquisition and metabolism	-3.44585	-1.846	-2.00746	9.88759	3.52193	6.65992	0.446029
Amino Acids and Derivatives	6.10468	-1.52421	-1.38227	4.82272	-0.727911	4.21405	0.370222
Carbohydrates	0.469807	-1.80012	-0.211926	6.16108	-1.85886	3.9232	0.323595
Stress Response	-1.15011	-3.41934	-0.133063	5.54961	-0.891731	2.34337	0.264345
