# Supplementary material for: Taxonomic and Functional Metagenomic Signature of Turfs in the Abrolhos Reef System (Brazil)
Source: PLoS One. 2016 Aug 22;11(8):e0161168. doi: 10.1371/journal.pone.0161168 (PMC4993507; doi:10.1371/journal.pone.0161168)
Supplement: S8 Table — The percentage, abundance, minimum, maximum, average and standard deviation are provided for each sample, as well as for photosynthesis, nitrogen, and sulfur metabolism. (XLSX) [file pone.0161168.s010.xlsx]

## Sheet: Plan1
S8 Table
Metabolism	Turf	Coral	Rhodolith	Seawater
	%/ N/ Average/ s.d.	%/ N/ Average/ s.d.	%/ N/ Average/ s.d.	%/ N/ Average/ s.d.
Nitrogen	24.18/ 1,444/ 76/ 26.8	0.27/ 29/ 3.6/ 5.04	2.12/ 129/ 21.5/ 8.64	3.6/ 266/ 33.2/ 16.3/ 3.5
Photosynthesis	20.4/ 1,217/ 64/ 21	0.18/ 19/ 2.7/ 2.43	1.15/ 70/ 11.7/ 4.32	3.6/ 266/ 33.2/ 16.32
Sulfur	22.04/ 1,316/ 69/ 22.4	0.26/ 28/ 4.7/ 4.4	2.41/ 147/ 24.5/ 6.7	4.7/ 346/ 43.2/ 17.48
